# Supplementary material for: Development, characterization, and replication of proteomic aging clocks: Analysis of 2 population-based cohorts
Source: PLoS Med. 2024 Sep 24;21(9):e1004464. doi: 10.1371/journal.pmed.1004464 (PMC11460707; doi:10.1371/journal.pmed.1004464)
Supplement: S2 Appendix — (XLSX) [file pmed.1004464.s002.xlsx]

## Sheet: README
This file contains formulas for the midlife and late-life ARIC PACs.
This file also contains the ARIC weights we used for Lehalier's and Tanaka's PACs.
								0

## Sheet: midlife ARIC PAC
Intercept	102.508
SeqId_10015_119	0.0437986
SeqId_10024_44	0.00511778
SeqId_10043_31	-0.0230719
SeqId_10054_3	0.199748
SeqId_10064_12	0.248757
SeqId_10086_39	-0.158605
SeqId_10362_35	0.206093
SeqId_10442_1	0.0187407
SeqId_10453_7	-0.0856351
SeqId_10499_1	0.0246709
SeqId_10514_5	0.772477
SeqId_10521_10	0.260276
SeqId_10534_40	-0.0816215
SeqId_10551_7	-0.00801613
SeqId_10558_26	0.424988
SeqId_10560_1	-0.0931309
SeqId_10563_13	0.0980834
SeqId_10565_19	0.192985
SeqId_10572_65	0.0675469
SeqId_10575_31	0.276353
SeqId_10615_18	-0.329879
SeqId_10623_19	0.0634736
SeqId_10643_16	-0.0299642
SeqId_10667_78	-0.184263
SeqId_10703_203	-0.20282
SeqId_10713_151	0.01715
SeqId_10754_113	-0.127271
SeqId_10756_34	0.0868624
SeqId_10825_12	0.0219394
SeqId_10842_7	0.0105726
SeqId_10876_300	0.0143425
SeqId_10892_8	-0.103653
SeqId_10895_28	0.021561
SeqId_10916_44	0.00805927
SeqId_10939_16	0.0538634
SeqId_10940_25	-0.0230148
SeqId_10949_59	0.178146
SeqId_10956_82	-0.0868327
SeqId_10974_20	-0.0848792
SeqId_10981_56	-0.066324
SeqId_11109_56	0.0956854
SeqId_11120_49	-0.0256861
SeqId_11155_16	-0.0528184
SeqId_11173_29	0.0527753
SeqId_11177_16	-0.106282
SeqId_11178_21	0.0659782
SeqId_11190_129	0.125807
SeqId_11193_27	0.0910311
SeqId_11196_31	-1.1215
SeqId_11205_10	-0.0536684
SeqId_11208_15	-0.674216
SeqId_11214_40	-0.32065
SeqId_11228_37	-0.224414
SeqId_11237_49	0.055536
SeqId_11242_33	-0.0277907
SeqId_11243_90	-0.0439738
SeqId_11258_41	0.183021
SeqId_11266_8	-0.392329
SeqId_11277_23	-0.223028
SeqId_11283_13	0.0189965
SeqId_11302_237	-0.301058
SeqId_11330_15	-0.0619369
SeqId_11352_42	0.211259
SeqId_11360_39	-0.0972391
SeqId_11383_41	0.153694
SeqId_11388_75	0.230107
SeqId_11462_8	-0.0544424
SeqId_11468_15	-0.0214112
SeqId_11486_26	0.0577792
SeqId_11537_12	0.108088
SeqId_11547_84	0.110667
SeqId_11551_16	-0.0439497
SeqId_11563_51	-0.0821822
SeqId_11591_43	0.0825989
SeqId_11606_22	6.99281e-05
SeqId_11607_15	-0.129009
SeqId_11661_11	0.00938191
SeqId_11827_7	0.0881765
SeqId_11955_1	0.0462652
SeqId_11969_5	-0.24372
SeqId_12008_3	-0.163859
SeqId_12022_12	-0.0473736
SeqId_12033_3	0.0496242
SeqId_12338_27	0.15588
SeqId_12343_14	-0.361784
SeqId_12370_30	-0.10056
SeqId_12408_333	-0.0223538
SeqId_12417_46	1.02886
SeqId_12423_38	0.126464
SeqId_12438_127	0.118899
SeqId_12439_67	-0.00239725
SeqId_12454_105	-0.0365343
SeqId_12456_5	-0.0552703
SeqId_12462_20	-0.242607
SeqId_12477_42	0.0750769
SeqId_12479_50	0.0628264
SeqId_12483_62	-0.0111611
SeqId_12490_92	-0.188157
SeqId_12493_42	0.0389411
SeqId_12507_16	0.0157946
SeqId_12515_45	0.000667822
SeqId_12556_7	-0.0617513
SeqId_12573_80	-0.0337897
SeqId_12577_100	-0.0660606
SeqId_12583_77	-0.0180072
SeqId_12618_50	0.0224292
SeqId_12623_84	-0.00516162
SeqId_12627_97	-0.0313556
SeqId_12630_8	0.69403
SeqId_12650_43	0.0805596
SeqId_12651_21	0.0338003
SeqId_12655_30	0.186369
SeqId_12682_5	0.0575064
SeqId_12683_156	-0.17757
SeqId_12684_5	-0.158044
SeqId_12695_62	0.0635025
SeqId_12705_9	0.157612
SeqId_12714_38	-0.0932049
SeqId_12753_6	-0.100966
SeqId_12764_3	-0.0240519
SeqId_12781_2	0.237597
SeqId_12811_55	-0.0195749
SeqId_12813_18	0.0188812
SeqId_12815_9	-0.174503
SeqId_12827_37	0.0427693
SeqId_12847_27	-0.000542469
SeqId_12856_14	0.0632704
SeqId_12881_17	-0.00566746
SeqId_12923_51	0.125397
SeqId_12934_1	-0.191359
SeqId_12940_35	-0.178748
SeqId_13053_6	-0.0379024
SeqId_13073_14	0.0519591
SeqId_13076_4	0.0217267
SeqId_13082_9	0.0342621
SeqId_13112_179	-0.251022
SeqId_13114_50	1.38078
SeqId_13118_5	0.0614655
SeqId_13124_20	-0.338277
SeqId_13129_40	0.0688582
SeqId_13228_75	0.0221302
SeqId_13242_134	0.277076
SeqId_13268_45	0.258646
SeqId_13375_48	0.0722122
SeqId_13381_49	-0.203537
SeqId_13441_30	-0.646269
SeqId_13473_55	0.00493283
SeqId_13484_69	0.102443
SeqId_13491_40	-0.0349875
SeqId_13494_6	-0.132543
SeqId_13495_48	0.0472123
SeqId_13499_30	0.184164
SeqId_13509_5	0.0951057
SeqId_13514_121	-0.111097
SeqId_13517_3	-0.0772585
SeqId_13518_5	0.0312503
SeqId_13530_5	0.00908551
SeqId_13536_56	-0.0475184
SeqId_13548_53	0.0298776
SeqId_13563_259	-0.0736135
SeqId_13580_2	0.0255806
SeqId_13590_1	-0.32686
SeqId_13597_20	-0.0164402
SeqId_13602_6	-0.095448
SeqId_13605_16	-0.28861
SeqId_13609_11	-0.0638581
SeqId_13618_15	0.000435249
SeqId_13621_31	-0.0823184
SeqId_13624_17	0.0410075
SeqId_13654_1	-0.0271258
SeqId_13658_31	-0.0770069
SeqId_13691_10	0.143044
SeqId_13694_24	-0.0895056
SeqId_13698_28	0.0181571
SeqId_13720_95	-0.0238662
SeqId_13726_4	-0.0863266
SeqId_13729_26	0.128224
SeqId_13738_8	0.117484
SeqId_13740_51	0.249327
SeqId_13743_56	0.266483
SeqId_13744_37	-0.133505
SeqId_13745_10	-0.246516
SeqId_13931_22	-0.0829088
SeqId_13958_5	0.0393417
SeqId_13972_4	-0.109414
SeqId_13973_62	0.0432631
SeqId_13996_16	0.0300555
SeqId_13998_26	0.00518691
SeqId_14006_36	0.293476
SeqId_14007_22	0.0257021
SeqId_14019_73	-0.0797644
SeqId_14034_22	0.3768
SeqId_14045_12	0.0580731
SeqId_14054_17	0.197751
SeqId_14056_4	-0.0244382
SeqId_14061_48	-0.0505962
SeqId_14076_74	0.0583353
SeqId_14124_6	0.430267
SeqId_14133_93	-0.0933256
SeqId_14136_234	-2.23216
SeqId_14139_16	0.0644683
SeqId_14628_72	-0.0274966
SeqId_14655_1	-0.0716797
SeqId_15301_24	0.0548911
SeqId_15304_1	0.103476
SeqId_15306_20	0.162583
SeqId_15310_61	0.103581
SeqId_15318_75	0.224298
SeqId_15321_8	0.0180039
SeqId_15322_35	0.146568
SeqId_15361_37	-0.323576
SeqId_15375_49	0.0939258
SeqId_15376_134	0.0216561
SeqId_15388_24	0.00870697
SeqId_15395_15	-0.021516
SeqId_15403_53	0.0121051
SeqId_15417_3	-0.345368
SeqId_15437_11	0.00378177
SeqId_15444_45	-0.0541891
SeqId_15462_28	-0.0909943
SeqId_15472_16	0.198136
SeqId_15480_2	-0.0385784
SeqId_15482_12	-0.0256756
SeqId_15491_20	0.59788
SeqId_15494_11	-0.204613
SeqId_15503_15	0.00733343
SeqId_15509_2	0.0742953
SeqId_15511_37	-0.160334
SeqId_15530_33	-0.1753
SeqId_15533_97	0.210966
SeqId_15544_25	-0.310351
SeqId_15558_63	-0.114675
SeqId_15560_52	0.0117073
SeqId_15565_102	-0.0381227
SeqId_15570_99	-0.640185
SeqId_15574_37	-0.296817
SeqId_15579_26	0.0737336
SeqId_15589_1	-0.815013
SeqId_15620_4	0.00533136
SeqId_15622_13	0.257611
SeqId_15634_139	0.115084
SeqId_15640_54	1.86624
SeqId_15678_71	0.550817
SeqId_15692_300	0.0519228
SeqId_16057_6	0.0143419
SeqId_16288_17	-0.182652
SeqId_16298_84	-0.113481
SeqId_16302_11	0.0471029
SeqId_16320_139	-0.0494711
SeqId_16593_3	0.125716
SeqId_16607_78	-0.0549236
SeqId_16751_15	-0.108865
SeqId_16768_3	0.00571533
SeqId_16773_29	-0.0259143
SeqId_16785_45	-0.194028
SeqId_16803_4	-0.0194183
SeqId_16818_200	0.808724
SeqId_16858_384	-0.0506221
SeqId_16859_100	0.0603006
SeqId_16865_62	-0.221027
SeqId_16877_19	-0.149816
SeqId_16887_29	0.386521
SeqId_16890_37	1.95844
SeqId_16900_29	0.0501218
SeqId_16902_17	0.0414178
SeqId_16922_53	-0.0643277
SeqId_17156_72	-0.200987
SeqId_17195_43	-0.0440145
SeqId_17231_1	-0.417527
SeqId_17319_1	0.0325169
SeqId_17335_18	-0.00654006
SeqId_17345_12	-0.0769938
SeqId_17362_5	-0.0282996
SeqId_17377_1	-0.167479
SeqId_17398_55	0.242362
SeqId_17405_2	-0.0342929
SeqId_17410_5	-0.0108723
SeqId_17419_17	0.0713378
SeqId_17447_52	-0.301571
SeqId_17495_141	0.0092483
SeqId_17515_6	-0.0644536
SeqId_17692_2	0.137599
SeqId_17702_53	-0.00373574
SeqId_17721_82	-0.0437688
SeqId_17748_21	-0.248568
SeqId_17751_68	-0.0101045
SeqId_17808_37	0.045566
SeqId_17828_3	0.304365
SeqId_17829_2	-0.173849
SeqId_17855_28	0.0660881
SeqId_18172_71	-0.0696631
SeqId_18177_49	0.299385
SeqId_18193_165	-0.27608
SeqId_18202_22	0.0677351
SeqId_18216_22	0.207071
SeqId_18227_3	-0.0569384
SeqId_18228_30	-0.0572792
SeqId_18231_147	-0.108889
SeqId_18267_74	-0.0540672
SeqId_18277_28	-0.0287068
SeqId_18294_26	0.126093
SeqId_18332_17	0.110441
SeqId_18347_15	-0.156143
SeqId_18396_10	0.0554722
SeqId_18401_18	0.00153049
SeqId_18402_1	-0.0285009
SeqId_18414_26	0.0427914
SeqId_18830_1	0.279438
SeqId_18859_7	0.0307293
SeqId_18864_7	0.169854
SeqId_18871_24	0.22707
SeqId_18875_125	0.183939
SeqId_18880_81	-0.915428
SeqId_18897_31	0.311044
SeqId_18905_5	0.0727342
SeqId_18907_97	0.153706
SeqId_18914_188	0.211745
SeqId_18917_53	0.126526
SeqId_18922_27	0.164963
SeqId_18931_40	0.0394937
SeqId_19108_50	-0.0245743
SeqId_19114_8	-0.0255906
SeqId_19130_81	-0.266616
SeqId_19134_66	0.00335114
SeqId_19136_22	0.127214
SeqId_19143_38	-0.0302625
SeqId_19144_9	-0.105714
SeqId_19193_18	0.393729
SeqId_19199_3	0.0413666
SeqId_19209_6	-0.0298439
SeqId_19212_4	-0.16399
SeqId_19230_12	-0.106717
SeqId_19264_6	-0.0283653
SeqId_19271_64	0.109801
SeqId_19282_3	-0.0521011
SeqId_19317_114	0.274502
SeqId_19331_18	0.0315758
SeqId_19353_25	-0.0906386
SeqId_19357_11	-0.000693143
SeqId_19438_68	0.0154117
SeqId_19448_104	0.0208647
SeqId_19467_3	0.273259
SeqId_19553_14	0.161015
SeqId_19555_1	0.0344281
SeqId_19558_10	-0.0212642
SeqId_19560_23	0.191493
SeqId_19561_216	0.598903
SeqId_19567_1	-0.0590572
SeqId_19575_4	0.0536167
SeqId_19616_100	0.101999
SeqId_19622_7	0.146342
SeqId_19637_9	-0.0244608
SeqId_19638_9	-0.0868923
SeqId_2436_49	-0.0393135
SeqId_2447_7	-0.103841
SeqId_2475_1	-0.320342
SeqId_2516_57	-0.442903
SeqId_2558_51	-0.0568833
SeqId_2567_5	0.611128
SeqId_2585_2	-0.17572
SeqId_2619_72	-0.0280778
SeqId_2637_77	0.168871
SeqId_2658_27	0.481664
SeqId_2677_1	-0.255005
SeqId_2731_29	-0.00413908
SeqId_2737_22	0.374432
SeqId_2742_68	0.166728
SeqId_2747_3	0.0176242
SeqId_2761_49	0.16347
SeqId_2781_63	0.0123157
SeqId_2813_11	-0.852156
SeqId_2826_53	-0.187466
SeqId_2828_82	-0.0469946
SeqId_2843_13	-0.196992
SeqId_2860_19	-0.212432
SeqId_2911_27	-0.135974
SeqId_2913_1	-0.172543
SeqId_2939_10	-0.0193229
SeqId_2943_5	0.144274
SeqId_2972_57	-0.164967
SeqId_2973_15	0.00740279
SeqId_2974_61	0.344723
SeqId_2992_59	0.0183223
SeqId_2993_1	0.164689
SeqId_2999_6	-0.307393
SeqId_3004_67	0.0285194
SeqId_3007_7	0.0169838
SeqId_3009_3	-0.874887
SeqId_3029_52	0.0167498
SeqId_3032_11	0.12885
SeqId_3045_72	1.79478
SeqId_3052_8	-0.0456042
SeqId_3055_54	-0.0282553
SeqId_3065_65	-0.0893817
SeqId_3074_6	-0.809648
SeqId_3081_70	0.100865
SeqId_3082_9	-0.0909909
SeqId_3115_64	-0.0581897
SeqId_3143_3	0.0693468
SeqId_3151_6	0.0266999
SeqId_3168_8	0.896246
SeqId_3169_70	-0.0780169
SeqId_3181_50	-0.379469
SeqId_3186_2	-0.234225
SeqId_3204_2	-0.0792169
SeqId_3212_30	-0.00931716
SeqId_3216_2	-0.222482
SeqId_3222_11	-0.10334
SeqId_3234_23	0.903368
SeqId_3280_49	0.398961
SeqId_3284_75	0.115932
SeqId_3296_92	0.200419
SeqId_3305_6	0.164208
SeqId_3321_2	0.12313
SeqId_3325_2	-0.096056
SeqId_3327_27	-0.0189225
SeqId_3331_8	-1.14638
SeqId_3339_33	-0.324904
SeqId_3341_33	-0.194696
SeqId_3344_60	-1.03669
SeqId_3362_61	1.76345
SeqId_3364_76	-0.279516
SeqId_3366_51	-0.551238
SeqId_3373_5	-0.0167283
SeqId_3378_49	-0.26082
SeqId_3390_72	-0.0254083
SeqId_3396_54	0.126
SeqId_3414_40	0.188853
SeqId_3415_61	-0.103201
SeqId_3434_34	0.00269513
SeqId_3447_64	-0.0032923
SeqId_3448_13	0.39059
SeqId_3449_58	-0.381271
SeqId_3457_57	-0.139494
SeqId_3494_71	-0.336048
SeqId_3504_58	0.209809
SeqId_3505_6	-0.0774813
SeqId_3508_78	-0.418759
SeqId_3535_84	-0.406074
SeqId_3580_25	0.0185999
SeqId_3581_53	-0.572029
SeqId_3585_54	-0.0449907
SeqId_3600_2	0.0334004
SeqId_3607_71	0.179039
SeqId_3628_3	0.0929593
SeqId_3710_49	-0.947019
SeqId_3727_35	-0.0146408
SeqId_3773_15	-0.141151
SeqId_3796_79	-0.100478
SeqId_3800_71	0.029082
SeqId_3803_10	0.223731
SeqId_3807_1	-0.142575
SeqId_3808_76	0.0245155
SeqId_3820_68	-0.0220532
SeqId_3848_14	-0.0285612
SeqId_3893_64	-0.0075858
SeqId_4124_24	-0.0499118
SeqId_4125_52	-0.288166
SeqId_4126_22	-0.00367995
SeqId_4132_27	0.192334
SeqId_4138_25	-0.150572
SeqId_4141_79	0.0984536
SeqId_4144_13	-0.420602
SeqId_4145_58	-0.354358
SeqId_4151_6	-0.365099
SeqId_4234_8	-0.0911566
SeqId_4237_70	-0.264234
SeqId_4254_6	-0.0292644
SeqId_4284_18	-0.074054
SeqId_4297_62	0.0669609
SeqId_4301_58	-0.169507
SeqId_4318_12	0.0456736
SeqId_4324_33	0.0454237
SeqId_4374_45	0.979377
SeqId_4429_51	0.067658
SeqId_4455_89	-0.415918
SeqId_4471_50	0.0692789
SeqId_4496_60	0.603726
SeqId_4498_62	0.338087
SeqId_4534_10	-0.134021
SeqId_4541_49	-0.996435
SeqId_4548_4	-0.0159895
SeqId_4566_24	-0.0707902
SeqId_4569_52	-0.000598143
SeqId_4769_10	-0.00495348
SeqId_4801_13	-0.17328
SeqId_4829_43	-0.091152
SeqId_4831_4	-0.524272
SeqId_4866_59	0.0931229
SeqId_4878_3	-0.0290261
SeqId_4914_10	0.161251
SeqId_4915_64	-0.0130508
SeqId_4916_2	-0.00557584
SeqId_4917_62	0.109689
SeqId_4930_21	0.215648
SeqId_4979_34	0.631152
SeqId_4991_12	-0.0537399
SeqId_4993_16	-0.02768
SeqId_4997_19	0.104313
SeqId_5014_49	0.0503101
SeqId_5021_13	0.153843
SeqId_5028_59	-0.303155
SeqId_5029_3	0.256325
SeqId_5030_52	0.101746
SeqId_5031_10	0.132832
SeqId_5032_64	0.076069
SeqId_5062_60	-0.152732
SeqId_5065_8	0.129115
SeqId_5066_134	-0.0465846
SeqId_5076_53	-0.126458
SeqId_5078_82	-0.453715
SeqId_5087_5	-0.550125
SeqId_5102_55	0.0991605
SeqId_5106_52	0.168426
SeqId_5129_12	0.0488647
SeqId_5196_7	-0.222481
SeqId_5201_50	-0.0345802
SeqId_5224_20	-0.0309655
SeqId_5301_7	0.263059
SeqId_5347_59	0.122206
SeqId_5352_11	0.0392845
SeqId_5363_51	0.242941
SeqId_5364_7	-0.252814
SeqId_5410_53	-0.220425
SeqId_5451_1	0.00939425
SeqId_5457_5	-0.136792
SeqId_5481_16	0.0465185
SeqId_5487_7	-0.0396337
SeqId_5610_32	-0.00299349
SeqId_5631_83	0.328459
SeqId_5632_6	0.733546
SeqId_5636_10	-0.0997858
SeqId_5637_81	0.141407
SeqId_5638_23	0.134399
SeqId_5648_28	0.0679953
SeqId_5649_83	0.0263732
SeqId_5653_23	0.0915664
SeqId_5659_11	0.00318049
SeqId_5663_18	-0.0127706
SeqId_5669_26	0.0892043
SeqId_5680_54	-0.0699378
SeqId_5687_5	-0.100376
SeqId_5690_49	0.0550828
SeqId_5698_60	-0.116932
SeqId_5701_81	-0.290369
SeqId_5719_66	0.0236521
SeqId_5727_35	0.0134012
SeqId_5730_60	-0.0661283
SeqId_5737_61	0.129219
SeqId_5740_17	-0.454127
SeqId_5749_53	-0.214975
SeqId_5754_76	0.427374
SeqId_5879_51	0.205938
SeqId_5909_51	-0.0479513
SeqId_6022_57	-0.0630907
SeqId_6054_6	-0.323373
SeqId_6060_2	-0.095319
SeqId_6077_63	0.0445165
SeqId_6081_52	-0.262212
SeqId_6086_15	-0.161742
SeqId_6210_100	0.129873
SeqId_6227_1	-0.136088
SeqId_6230_56	-0.0593255
SeqId_6234_74	0.0341304
SeqId_6281_51	0.0180301
SeqId_6290_3	-0.20614
SeqId_6304_8	-0.30888
SeqId_6359_50	-0.0790732
SeqId_6366_38	-0.0127998
SeqId_6367_66	-0.961398
SeqId_6371_50	-0.0365541
SeqId_6373_54	0.627318
SeqId_6375_75	-0.328048
SeqId_6379_62	-0.0583608
SeqId_6385_63	-0.568845
SeqId_6392_7	1.71303
SeqId_6402_8	0.00344476
SeqId_6404_20	0.0863596
SeqId_6406_3	-0.106478
SeqId_6408_2	0.157171
SeqId_6415_90	0.137332
SeqId_6444_15	0.135924
SeqId_6451_64	-0.15541
SeqId_6463_59	0.0937672
SeqId_6471_53	-0.0272854
SeqId_6478_2	0.207602
SeqId_6480_1	0.0106538
SeqId_6485_59	-0.0586863
SeqId_6491_59	0.0724678
SeqId_6496_60	0.00798712
SeqId_6497_10	-0.171493
SeqId_6507_16	-0.332737
SeqId_6518_85	-0.128878
SeqId_6520_87	-0.310731
SeqId_6527_1	-0.505613
SeqId_6550_4	0.0104704
SeqId_6551_94	0.00290007
SeqId_6553_68	0.00445867
SeqId_6556_5	-0.121021
SeqId_6557_50	0.542753
SeqId_6561_77	0.0327338
SeqId_6578_29	0.024464
SeqId_6715_63	-0.00180101
SeqId_6900_30	-0.0592993
SeqId_6904_14	-0.423699
SeqId_6920_1	0.183543
SeqId_6921_24	0.0430693
SeqId_6932_42	0.642138
SeqId_6938_21	-0.0280428
SeqId_6948_82	-0.0256474
SeqId_7100_31	0.0431915
SeqId_7105_7	0.0513438
SeqId_7110_2	-0.126445
SeqId_7113_1	0.053669
SeqId_7121_2	0.183708
SeqId_7127_3	-0.33049
SeqId_7139_14	-0.0857685
SeqId_7155_46	0.0657238
SeqId_7161_25	-0.121177
SeqId_7179_69	1.13849
SeqId_7189_55	-0.0147566
SeqId_7218_87	-0.622871
SeqId_7227_75	0.11848
SeqId_7228_2	-0.0742925
SeqId_7246_4	0.0293898
SeqId_7251_64	0.836223
SeqId_7258_5	-0.12125
SeqId_7267_2	0.367992
SeqId_7551_33	1.11417
SeqId_7624_19	0.0944197
SeqId_7655_11	0.210073
SeqId_7717_95	-0.00530027
SeqId_7732_45	0.0858953
SeqId_7758_217	0.00416257
SeqId_7778_104	-0.231112
SeqId_7782_34	0.299236
SeqId_7787_25	-0.0573057
SeqId_7810_20	-0.213088
SeqId_7815_49	-0.0322934
SeqId_7824_88	0.104008
SeqId_7827_20	0.252674
SeqId_7839_99	-0.0953383
SeqId_7849_3	-0.380074
SeqId_7853_19	0.133801
SeqId_7856_51	-0.189766
SeqId_7865_126	-0.0497343
SeqId_7898_29	-0.0196478
SeqId_7903_18	-0.0557753
SeqId_7916_10	-0.0344961
SeqId_7918_114	0.00164576
SeqId_7922_5	-0.0050563
SeqId_7923_41	-0.0126719
SeqId_7927_16	-0.036712
SeqId_7930_3	-0.0328126
SeqId_7933_75	-0.00869797
SeqId_7957_2	-0.130004
SeqId_7969_163	-0.0121168
SeqId_7970_315	-0.22376
SeqId_7976_19	-0.015122
SeqId_7983_1	0.211347
SeqId_7999_23	0.0855466
SeqId_8006_12	-0.122329
SeqId_8013_9	-0.130277
SeqId_8021_59	-0.0295448
SeqId_8028_22	-0.318665
SeqId_8046_9	0.00466636
SeqId_8059_1	-0.0136101
SeqId_8065_245	-0.0408277
SeqId_8070_88	0.10415
SeqId_8074_32	-0.00957806
SeqId_8080_24	-0.758038
SeqId_8222_49	0.0448779
SeqId_8233_2	0.0206367
SeqId_8237_56	0.0700225
SeqId_8242_9	0.144468
SeqId_8252_2	0.000354536
SeqId_8258_22	-0.776731
SeqId_8268_98	0.144317
SeqId_8275_31	-0.142218
SeqId_8289_8	0.0977473
SeqId_8304_50	0.30792
SeqId_8309_12	-0.0666573
SeqId_8337_65	0.013393
SeqId_8346_9	0.00350164
SeqId_8367_142	-0.382091
SeqId_8374_5	-0.0778598
SeqId_8378_3	-0.0163812
SeqId_8399_6	0.112064
SeqId_8405_108	0.0737148
SeqId_8427_118	0.27123
SeqId_8429_16	0.00945334
SeqId_8446_4	-0.00905568
SeqId_8447_11	-0.333455
SeqId_8464_31	0.585223
SeqId_8468_19	0.274092
SeqId_8480_29	0.444682
SeqId_8601_167	0.0321814
SeqId_8631_13	0.0020549
SeqId_8654_13	0.11145
SeqId_8773_172	-0.0686937
SeqId_8778_3	-0.015446
SeqId_8785_1	0.0346748
SeqId_8791_151	-0.0703852
SeqId_8804_39	0.0669471
SeqId_8825_4	-0.10244
SeqId_8828_21	0.160367
SeqId_8838_10	0.0534541
SeqId_8841_65	-1.00218
SeqId_8858_21	0.139441
SeqId_8882_1	-0.0075249
SeqId_8890_9	-0.61766
SeqId_8900_28	0.293564
SeqId_8951_162	0.0762343
SeqId_8956_96	2.39462
SeqId_8960_3	-0.051302
SeqId_8970_9	0.0524167
SeqId_8971_9	0.00827182
SeqId_8973_23	-0.0593716
SeqId_8974_172	-1.04933
SeqId_8978_30	-0.349546
SeqId_8980_19	-0.0335789
SeqId_8992_1	0.0541419
SeqId_9000_177	0.0521817
SeqId_9003_99	0.0534076
SeqId_9005_16	0.191608
SeqId_9017_58	-0.0588015
SeqId_9018_38	0.788166
SeqId_9021_1	0.129485
SeqId_9026_40	-0.0339964
SeqId_9037_1	-0.0395015
SeqId_9040_144	0.0303577
SeqId_9059_14	0.0386661
SeqId_9077_10	0.126491
SeqId_9094_5	-0.022166
SeqId_9127_4	0.0268948
SeqId_9171_11	0.0399927
SeqId_9183_7	-0.0383126
SeqId_9190_7	0.0191385
SeqId_9212_22	0.28784
SeqId_9220_7	-0.0434556
SeqId_9231_23	-0.093829
SeqId_9249_17	-0.0391508
SeqId_9251_28	0.133993
SeqId_9253_52	0.0168962
SeqId_9264_11	-0.205006
SeqId_9265_10	0.0194512
SeqId_9287_6	0.403259
SeqId_9294_45	-0.15164
SeqId_9296_15	-0.323037
SeqId_9302_90	-0.601111
SeqId_9312_8	-0.059937
SeqId_9321_400	0.0623821
SeqId_9333_59	0.0361012
SeqId_9335_28	-0.0961401
SeqId_9339_204	0.211442
SeqId_9348_1	-0.0983519
SeqId_9369_174	0.017602
SeqId_9392_43	0.0534839
SeqId_9409_11	0.0817136
SeqId_9416_77	0.0451649
SeqId_9459_7	0.720042
SeqId_9478_69	0.24077
SeqId_9484_75	-0.994248
SeqId_9487_60	0.0604805
SeqId_9503_1	-0.0578033
SeqId_9506_10	-0.0559462
SeqId_9525_1	-0.312766
SeqId_9550_153	0.0957379
SeqId_9557_5	-0.0617411
SeqId_9580_5	-0.113712
SeqId_9598_23	-0.33087
SeqId_9638_2	0.0696079
SeqId_9728_4	-0.0424172
SeqId_9793_145	-1.52151
SeqId_9847_21	-0.0215802
SeqId_9850_38	-0.449474
SeqId_9870_17	0.0798798
SeqId_9876_20	-0.807617
SeqId_9883_29	-0.108676
SeqId_9885_41	-0.0414278
SeqId_9907_216	-0.348067
SeqId_9926_4	-0.191679
SeqId_9932_49	-0.00672981
SeqId_9937_7	0.0361945
SeqId_9942_2	0.0264867
SeqId_9950_229	0.0200115
SeqId_9955_40	0.0392773
SeqId_9964_10	0.046309

## Sheet: late-life ARIC PAC
Intercept	20.9885
SeqId_10453_7	-0.182921
SeqId_10499_1	0.0876595
SeqId_10616_67	-0.00152124
SeqId_10620_21	-0.0369744
SeqId_10714_7	-0.0656169
SeqId_10785_8	0.0268539
SeqId_11122_97	0.140474
SeqId_11128_29	-0.0176996
SeqId_11180_17	0.0838703
SeqId_11388_75	0.60409
SeqId_11696_7	-0.0161333
SeqId_12476_50	-0.159426
SeqId_12529_32	0.00150171
SeqId_12562_1	0.224257
SeqId_12664_19	0.314224
SeqId_12735_39	-0.0193383
SeqId_12854_3	-0.00413364
SeqId_12936_38	-0.174501
SeqId_13056_18	0.0857477
SeqId_13094_75	0.13559
SeqId_13384_110	-0.00267768
SeqId_13427_66	0.0756525
SeqId_13476_16	-0.0461111
SeqId_13578_98	0.0470573
SeqId_13587_10	-0.175659
SeqId_13720_95	-0.0304261
SeqId_13990_1	-0.0197411
SeqId_14021_81	0.0433224
SeqId_14067_6	0.0603168
SeqId_14131_37	-0.0768415
SeqId_14136_234	-0.925947
SeqId_14624_51	0.0292378
SeqId_15298_199	-0.0952929
SeqId_15304_1	0.0664415
SeqId_15434_5	0.635602
SeqId_15511_37	-0.40647
SeqId_15515_2	-0.0429274
SeqId_15640_54	2.17188
SeqId_16614_27	0.0734431
SeqId_16818_200	0.418703
SeqId_16916_19	-0.112163
SeqId_17336_54	-0.216028
SeqId_17397_8	-0.0935538
SeqId_17467_1	0.210073
SeqId_18332_17	0.453462
SeqId_18340_2	-0.0386767
SeqId_18880_81	-0.0795647
SeqId_18881_7	0.0852004
SeqId_18930_28	0.262047
SeqId_19241_31	-0.267199
SeqId_19291_2	0.00188099
SeqId_19332_1	0.669524
SeqId_19601_15	0.0760767
SeqId_2475_1	-0.190564
SeqId_2516_57	-0.310863
SeqId_2652_15	0.3439
SeqId_2677_1	-2.52273
SeqId_2828_82	-0.317359
SeqId_2834_54	-0.148558
SeqId_2911_27	0.0166239
SeqId_2925_9	-0.096072
SeqId_3045_72	1.39529
SeqId_3168_8	0.328212
SeqId_3206_4	-0.0566163
SeqId_3313_21	-0.257382
SeqId_3327_27	-0.554032
SeqId_3362_61	1.48882
SeqId_3396_54	0.00319384
SeqId_3505_6	-0.192917
SeqId_3651_50	-0.116054
SeqId_3728_52	0.00929608
SeqId_3758_68	0.104794
SeqId_3894_15	0.0756557
SeqId_4184_43	-0.00648599
SeqId_4254_6	0.024874
SeqId_4496_60	0.486259
SeqId_4498_62	0.0876329
SeqId_4541_49	-0.274706
SeqId_4697_59	-0.00595004
SeqId_4876_32	0.199676
SeqId_4891_50	-0.286128
SeqId_5009_11	0.0682566
SeqId_5065_8	-0.172235
SeqId_5087_5	-0.052839
SeqId_5230_99	-0.062035
SeqId_5307_12	0.524245
SeqId_5315_22	0.315592
SeqId_5363_51	0.326958
SeqId_5430_66	-0.0338319
SeqId_5478_50	-0.0339619
SeqId_5583_62	0.265743
SeqId_5584_21	0.27719
SeqId_5610_32	-0.00427377
SeqId_5632_6	0.0239404
SeqId_5731_1	0.552374
SeqId_6039_24	-0.276714
SeqId_6081_52	-0.720483
SeqId_6227_1	-0.406825
SeqId_6392_7	2.03908
SeqId_6430_36	0.0647899
SeqId_6471_53	-0.00742216
SeqId_6472_40	-0.377076
SeqId_6927_7	-0.194095
SeqId_6947_4	-0.0251443
SeqId_7009_8	-0.515886
SeqId_7083_74	-0.189043
SeqId_7127_3	-0.0894152
SeqId_7233_73	0.0732524
SeqId_7655_11	0.0582647
SeqId_7782_34	0.364545
SeqId_7924_7	0.237325
SeqId_7970_315	-0.0712547
SeqId_8002_27	-0.0120272
SeqId_8080_24	-0.0394221
SeqId_8094_20	0.359828
SeqId_8250_2	-0.268797
SeqId_8258_22	-0.126294
SeqId_8289_8	0.141746
SeqId_8304_50	0.560124
SeqId_8355_80	0.134122
SeqId_8480_29	0.597318
SeqId_8841_65	-0.0914939
SeqId_8853_2	0.104601
SeqId_8974_172	-1.03266
SeqId_9017_58	-0.0084052
SeqId_9035_2	-0.016115
SeqId_9055_81	-0.0179755
SeqId_9187_2	-0.113581
SeqId_9266_1	0.492868
SeqId_9282_12	0.110243
SeqId_9511_61	-0.0179459
SeqId_9573_108	-0.0124779
SeqId_9870_17	0.0115254
SeqId_9876_20	-0.0273334
SeqId_9889_42	-0.542246

## Sheet: Lehallier's PAC with ARIC weigh
	ARIC weights at Visit 2	ARIC weights at Visit 5
Intercept	99.1486	90.6479
SeqId_10035_6	-0.0707612	-0.266413
SeqId_10356_21	0.092424	0.329761
SeqId_10428_1	0.10768	0.0638028
SeqId_10445_20	-0.109247	-0.11517
SeqId_10462_14	0.066946	0.170229
SeqId_10514_5	1.20391	0.334899
SeqId_10521_10	1.46427	-0.00566744
SeqId_10571_14	-0.0184697	-0.0889285
SeqId_10605_22	0.196354	-0.0954244
SeqId_10608_9	-0.117423	0.060061
SeqId_10627_87	0.414219	0.0155026
SeqId_10700_10	-0.0367258	-0.0904192
SeqId_10708_3	0.157284	0.0617145
SeqId_10761_5	0.0426299	-0.0709219
SeqId_10910_6	-0.126869	0.06299
SeqId_10938_13	0.0034481	-0.28493
SeqId_10949_59	0.234648	0.141452
SeqId_10959_125	-0.117832	-0.149181
SeqId_11094_104	-0.0613493	0.139623
SeqId_11120_49	-0.754716	-0.113418
SeqId_11128_29	0.0254343	-0.168645
SeqId_11144_10	-0.0430107	-0.11116
SeqId_11160_56	0.0417375	0.351923
SeqId_11173_29	0.145509	-0.307218
SeqId_11174_8	0.102759	-0.0805643
SeqId_11178_21	0.561727	0.425483
SeqId_11204_80	-0.0858935	-0.0641457
SeqId_11208_15	-1.04771	-0.63223
SeqId_11237_49	0.835649	-0.207783
SeqId_11277_23	-0.702603	-0.630363
SeqId_11278_4	-0.14554	-0.193172
SeqId_11303_7	-0.0685643	0.25107
SeqId_11334_7	0.0111304	0.0515108
SeqId_11375_49	-0.25321	0.137985
SeqId_11380_84	0.189648	0.0292986
SeqId_11388_75	0.998992	0.833413
SeqId_11416_23	0.135021	-0.102775
SeqId_11424_4	-0.149603	-0.239372
SeqId_11494_4	0.04097	-0.17608
SeqId_11510_31	-0.0459327	-0.0337868
SeqId_11547_84	0.280954	0.0230604
SeqId_11593_21	-0.100178	-0.0657939
SeqId_11669_39	-0.0590403	-0.0972664
SeqId_11716_28	-0.075106	0.100194
SeqId_11988_24	0.00950945	-0.0993745
SeqId_11989_35	-0.064389	0.107771
SeqId_12014_19	-0.00500234	-0.03131
SeqId_12345_4	0.144749	-0.135815
SeqId_12367_52	-0.0703059	-0.0577162
SeqId_12381_26	0.130779	0.0837973
SeqId_12382_2	0.0591544	-0.257696
SeqId_12385_4	0.118778	0.184583
SeqId_12387_7	0.03917	-0.145669
SeqId_12442_4	-0.0142937	0.0680727
SeqId_12471_47	0.384649	0.0838234
SeqId_12473_48	-0.185761	-0.101512
SeqId_12475_48	-0.0814567	-0.255232
SeqId_12477_42	0.3465	-0.116576
SeqId_12510_3	-0.240216	-0.256185
SeqId_12531_5	0.109893	0.14443
SeqId_12554_10	-0.153214	-0.0982367
SeqId_12580_7	0.00321516	0.134924
SeqId_12585_39	0.0771532	-0.34955
SeqId_12618_50	0.277824	-0.415145
SeqId_12630_8	0.916745	0.0226852
SeqId_12647_52	-0.31866	-0.00173382
SeqId_12658_72	0.127125	0.0780451
SeqId_12663_1	-0.0749309	0.0336903
SeqId_12670_15	-0.133142	-0.0246927
SeqId_12683_156	-0.252722	-0.0826992
SeqId_12695_62	0.193962	-0.335398
SeqId_12711_19	-0.0416145	-0.0795331
SeqId_12721_4	-0.0625366	-0.141703
SeqId_12731_12	-0.0277768	-0.0405545
SeqId_12756_3	-0.0645719	-0.0428295
SeqId_12758_47	0.170239	0.159622
SeqId_12798_46	0.0580254	-0.148759
SeqId_12800_5	0.0708991	-0.293943
SeqId_12807_89	0.072405	-0.118073
SeqId_12814_17	-0.283352	0.14058
SeqId_12825_18	-0.0444099	-0.0173544
SeqId_12843_6	-0.0294305	-0.142818
SeqId_12849_25	-0.0644834	-0.156865
SeqId_12878_60	-0.13274	-0.0635629
SeqId_12904_180	-0.26812	0.0238866
SeqId_12925_105	0.0565864	0.122123
SeqId_12957_62	-0.0219	0.00920419
SeqId_12991_49	0.0934787	0.000523294
SeqId_13041_47	-0.353598	0.299626
SeqId_13055_53	0.181357	-0.0111853
SeqId_13062_4	0.0133368	0.0181024
SeqId_13089_6	0.103584	-0.0146291
SeqId_13101_60	0.922813	0.428264
SeqId_13105_7	-0.0166596	-0.126724
SeqId_13112_179	-1.96141	0.739441
SeqId_13116_25	0.0186358	0.0524174
SeqId_13124_20	-0.66456	-0.130658
SeqId_13416_8	-0.356739	-0.152183
SeqId_13453_2	-0.0956409	-0.174591
SeqId_13460_4	0.152365	-0.174026
SeqId_13464_8	0.006795	-0.257484
SeqId_13470_43	0.12062	-0.198798
SeqId_13473_55	0.596275	0.139398
SeqId_13482_14	0.0905276	0.125128
SeqId_13496_19	-0.145558	-0.15322
SeqId_13524_25	0.0871174	0.00968803
SeqId_13563_259	-0.204912	0.0961084
SeqId_13574_50	-0.0543938	-0.268554
SeqId_13588_11	0.0251889	-0.118487
SeqId_13680_3	-0.278723	-0.221893
SeqId_13720_95	-0.0355702	-0.284013
SeqId_13744_37	-0.448152	-0.2041
SeqId_13929_27	0.0179467	-0.0401927
SeqId_13972_4	-0.35931	-0.0464771
SeqId_13992_12	-0.01365	0.38206
SeqId_13996_16	0.131794	0.267721
SeqId_14006_36	0.276093	-0.155536
SeqId_14012_17	-0.0786928	-0.00515306
SeqId_14039_33	-0.0601054	-0.122778
SeqId_14066_49	-0.161222	-0.0217801
SeqId_14088_38	-0.395976	0.122812
SeqId_14114_18	-0.18668	-0.224777
SeqId_14120_2	-0.129179	-0.0196603
SeqId_14122_132	0.111926	0.259796
SeqId_14128_121	0.0131519	0.0642491
SeqId_14136_234	-2.08643	-1.10488
SeqId_14149_9	0.0204983	-0.0884639
SeqId_14153_8	-0.30148	-0.571591
SeqId_14157_21	-0.344324	-0.12409
SeqId_14178_18	-0.048569	-0.0320967
SeqId_14334_3	-0.186067	-0.245891
SeqId_14628_72	-0.108283	-0.0469815
SeqId_14689_3	0.591348	0.239269
SeqId_2515_14	0.164267	-0.275249
SeqId_2571_12	-0.571633	-0.0230154
SeqId_2585_2	-0.417897	-0.0188184
SeqId_2645_54	0.050889	-0.447792
SeqId_2658_27	1.52969	0.41308
SeqId_2665_26	-0.264431	-0.117416
SeqId_2687_2	0.0614693	0.0913247
SeqId_2692_74	-0.285307	-0.158509
SeqId_2742_68	0.39659	0.179665
SeqId_2747_3	0.154507	0.0977643
SeqId_2771_35	0.11112	-0.0889737
SeqId_2797_56	0.0567759	-0.0968409
SeqId_2809_25	0.255365	0.118066
SeqId_2813_11	-1.10809	-0.437672
SeqId_2826_53	-0.467069	-0.00836317
SeqId_2829_19	-0.372083	-0.0572722
SeqId_2839_2	-0.111736	-0.108635
SeqId_2844_53	0.130783	-0.243046
SeqId_2913_1	-0.275257	0.174304
SeqId_2973_15	0.0397809	0.0102494
SeqId_2979_8	0.12915	0.175188
SeqId_3000_66	-0.0427895	0.0356836
SeqId_3003_29	0.0480785	-0.0345498
SeqId_3026_5	0.0292134	-0.0505769
SeqId_3029_52	0.178194	0.0459266
SeqId_3032_11	0.293461	0.0250552
SeqId_3035_80	-0.185379	-0.235751
SeqId_3045_72	2.19021	1.15868
SeqId_3046_31	-0.0443234	0.0385346
SeqId_3049_61	-0.0611961	-0.0770147
SeqId_3070_1	0.221222	-0.0536826
SeqId_3072_4	-0.386259	-0.267123
SeqId_3077_66	-0.221662	0.0402721
SeqId_3081_70	0.0629716	0.0328065
SeqId_3091_70	-0.202818	0.200842
SeqId_3168_8	1.35223	0.588688
SeqId_3169_70	-0.192936	0.252092
SeqId_3196_6	-0.0130549	-0.139375
SeqId_3213_65	-0.212613	0.562864
SeqId_3216_2	-0.580147	-0.191417
SeqId_3220_40	-0.0275094	-0.131642
SeqId_3234_23	2.10233	0.841607
SeqId_3235_50	0.418096	0.278064
SeqId_3280_49	0.684766	-0.103961
SeqId_3284_75	0.185811	-0.408737
SeqId_3296_92	0.356033	0.212457
SeqId_3302_58	0.00686838	0.069855
SeqId_3309_2	-0.0365904	0.0311584
SeqId_3310_62	0.089447	0.00388063
SeqId_3311_27	0.266863	0.0544162
SeqId_3312_64	-0.209184	0.125458
SeqId_3321_2	0.23836	0.0466523
SeqId_3325_2	-0.500359	-0.0927276
SeqId_3327_27	-0.664876	-0.641059
SeqId_3364_76	-0.52811	-0.024181
SeqId_3378_49	-0.868649	-0.184854
SeqId_3388_58	-0.148792	0.024755
SeqId_3397_7	0.341615	-0.0257691
SeqId_3415_61	-0.254793	0.163269
SeqId_3448_13	0.821205	0.0392509
SeqId_3461_58	0.0528218	-0.107321
SeqId_3508_78	-0.704235	-0.318204
SeqId_3519_3	0.0382629	0.155123
SeqId_3538_26	-0.647672	-0.291931
SeqId_3581_53	-0.853446	-0.377021
SeqId_3600_2	0.207433	0.202818
SeqId_3607_71	1.28002	0.438965
SeqId_3640_14	0.0358048	-0.0260289
SeqId_3806_55	0.285682	0.260588
SeqId_3825_18	-0.0710729	0.0516643
SeqId_3868_8	-0.107517	-0.0405016
SeqId_3881_49	0.0359501	-0.0262771
SeqId_4125_52	-0.291468	-0.0949201
SeqId_4135_84	0.000706971	0.0227169
SeqId_4234_8	-0.0638206	0.148111
SeqId_4314_12	-0.0790236	0.413741
SeqId_4374_45	1.30008	0.467405
SeqId_4397_26	-0.769052	-0.0927803
SeqId_4496_60	0.826914	0.538009
SeqId_4534_10	-0.847398	-0.169419
SeqId_4541_49	-1.79432	-0.870948
SeqId_4588_1	0.283021	0.370085
SeqId_4801_13	-0.384215	-0.120997
SeqId_4829_43	-0.417331	-0.198746
SeqId_4831_4	-1.12607	-0.0508664
SeqId_4878_3	-0.962662	0.14019
SeqId_4913_78	0.131435	-0.0605293
SeqId_4917_62	0.187428	0.137288
SeqId_4931_59	-0.216608	0.0238075
SeqId_4956_2	0.0883462	-0.192145
SeqId_4979_34	1.0704	0.270601
SeqId_5008_51	-0.0453164	-0.347417
SeqId_5031_10	0.0776816	-0.232153
SeqId_5036_50	-0.223172	0.246895
SeqId_5066_134	-0.707186	0.223875
SeqId_5078_82	-1.14742	0.270686
SeqId_5088_175	-0.210112	-0.109985
SeqId_5095_21	-0.439846	0.162328
SeqId_5105_2	0.105711	0.283032
SeqId_5116_62	-0.666255	-0.272294
SeqId_5128_53	0.287555	-0.0947975
SeqId_5224_20	-0.234851	-0.114459
SeqId_5264_65	0.0237814	0.0414616
SeqId_5280_68	-0.141061	0.131062
SeqId_5301_7	0.261744	-0.0585386
SeqId_5345_51	0.197428	0.00149992
SeqId_5350_14	0.160659	0.069648
SeqId_5363_51	0.614023	0.497595
SeqId_5463_22	0.0758352	0.0183472
SeqId_5467_15	-0.277614	0.0505833
SeqId_5468_67	-0.0721528	0.206211
SeqId_5481_16	0.182873	-0.0334939
SeqId_5598_3	0.276441	0.130122
SeqId_5631_83	0.425418	0.123314
SeqId_5663_18	-0.270239	-0.0893318
SeqId_5671_1	0.19595	0.00491207
SeqId_5691_2	-0.190954	-0.04052
SeqId_5698_60	-0.734672	-0.163895
SeqId_5722_78	0.21121	0.140274
SeqId_5727_35	0.12317	0.0129556
SeqId_5744_12	-0.146496	-0.094181
SeqId_5763_67	-0.090692	-0.152843
SeqId_5792_8	-0.0843802	0.0544597
SeqId_5834_18	0.0125097	-0.0666407
SeqId_5934_1	0.254612	-0.0188708
SeqId_6022_57	-0.326335	-0.0766139
SeqId_6036_78	0.103439	0.0566992
SeqId_6086_15	-0.390003	0.150096
SeqId_6210_100	0.826477	-0.103101
SeqId_6247_9	0.0887822	0.0501138
SeqId_6255_74	-0.16066	0.105082
SeqId_6276_16	0.000808754	0.156044
SeqId_6315_58	0.184157	0.0415284
SeqId_6361_49	-0.22183	0.13586
SeqId_6373_54	0.647845	0.0116481
SeqId_6377_54	-0.0273002	0.165827
SeqId_6388_21	0.0337918	-0.0670596
SeqId_6399_52	-0.109134	-0.0301493
SeqId_6405_74	-0.0298076	-0.125127
SeqId_6430_36	0.0562995	0.234425
SeqId_6433_57	0.164673	-0.690638
SeqId_6434_18	0.143781	0.204377
SeqId_6440_31	-0.36522	-0.457619
SeqId_6451_64	-0.147604	0.76529
SeqId_6478_2	1.06333	0.399602
SeqId_6485_59	-0.189229	-0.0555768
SeqId_6511_17	-0.114007	0.148593
SeqId_6526_77	-0.0448065	0.071469
SeqId_6543_182	-0.0616465	-0.127501
SeqId_6556_5	-0.140488	-0.010699
SeqId_6572_10	-0.209638	0.101357
SeqId_6895_1	0.05116	-0.118432
SeqId_6899_37	0.350186	-0.190687
SeqId_6904_14	-0.619595	-0.100786
SeqId_6920_1	0.375852	0.067095
SeqId_6923_1	-0.215089	-0.293008
SeqId_6948_82	-0.128285	0.018522
SeqId_6997_32	-0.24849	-0.180997
SeqId_7045_4	0.0413395	-0.0677357
SeqId_7059_14	-0.00166333	0.0927223
SeqId_7089_42	-0.208985	0.273327
SeqId_7124_18	0.00196599	0.292886
SeqId_7161_25	-0.208359	-0.198182
SeqId_7173_141	0.345248	-0.0524603
SeqId_7179_69	1.47979	0.263256
SeqId_7185_29	-0.0409059	0.0472509
SeqId_7187_3	0.161112	0.142773
SeqId_7196_21	-0.016129	0.0533376
SeqId_7198_197	0.266124	-0.185822
SeqId_7218_87	-1.01723	-0.439242
SeqId_7227_75	0.442727	0.06495
SeqId_7251_64	1.11214	-0.0786581
SeqId_7638_30	-0.066732	-0.21426
SeqId_7655_11	0.296346	0.187684
SeqId_7748_11	-0.0316201	0.00289351
SeqId_7778_104	-0.375794	-0.124219
SeqId_7782_34	0.347257	0.683602
SeqId_7785_1	0.00630726	0.113247
SeqId_7806_33	0.132528	-0.000329518
SeqId_7846_44	-0.0964722	0.0999385
SeqId_7853_19	0.48335	0.00357454
SeqId_7856_51	-0.336854	-0.00071207
SeqId_7857_22	-0.137891	-0.242468
SeqId_7863_50	-0.45494	-0.350774
SeqId_7871_16	-0.214246	0.00347665
SeqId_7891_45	-0.102696	0.0166645
SeqId_7921_65	-0.538209	-0.0894647
SeqId_7927_16	-0.199337	0.0985357
SeqId_7947_19	0.0963008	-0.170435
SeqId_7948_129	0.267083	-0.449497
SeqId_7957_2	-0.467236	-0.448175
SeqId_7968_15	0.0891958	0.137199
SeqId_7970_315	-0.384024	-0.520034
SeqId_7989_5	-0.0468197	0.0938217
SeqId_7995_16	0.0887786	0.0890121
SeqId_8004_15	-0.111702	0.144258
SeqId_8038_41	-0.0642386	-0.150647
SeqId_8042_88	-0.01816	-0.0803336
SeqId_8046_9	0.0962915	0.260286
SeqId_8053_16	-0.0679054	0.164292
SeqId_8074_32	-0.0234448	-0.177566
SeqId_8080_24	-0.874141	-0.214619
SeqId_8088_56	-0.0347457	-0.0251506
SeqId_8094_20	-0.444438	0.344792
SeqId_8097_77	0.102659	-0.02259
SeqId_8098_37	0.0222618	-0.121924
SeqId_8106_15	0.10303	-0.0871004
SeqId_8107_12	0.0298717	0.150842
SeqId_8222_49	0.154374	-0.343904
SeqId_8225_86	-0.0818957	0.261554
SeqId_8233_2	0.381275	0.0642931
SeqId_8250_2	-0.662318	-1.00853
SeqId_8269_327	-0.114525	0.330918
SeqId_8273_84	0.0899335	-0.0181101
SeqId_8275_31	0.0951055	-0.0812831
SeqId_8297_8	-0.0328015	0.113191
SeqId_8299_66	-0.263906	-0.100083
SeqId_8300_82	0.314323	-0.013464
SeqId_8304_50	0.625223	0.703358
SeqId_8360_169	0.0600624	-0.025433
SeqId_8364_74	0.0679381	-0.163707
SeqId_8382_47	-0.0029771	-0.105407
SeqId_8464_31	0.871128	0.458298
SeqId_8468_19	0.295373	0.0203712
SeqId_8660_5	-0.367214	0.0189355
SeqId_8768_4	-0.250716	0.161927
SeqId_8773_172	-0.29456	0.174922
SeqId_8858_21	0.539877	-0.00795832
SeqId_8864_59	0.0377339	-0.0867694
SeqId_8866_53	-0.153794	0.106353
SeqId_8876_51	0.0805637	0.147031
SeqId_8877_22	-0.0757948	0.022328
SeqId_8888_33	-0.0632676	-0.42075
SeqId_8890_9	-0.706291	-0.172976
SeqId_8908_14	-0.0458163	0.283547
SeqId_8956_96	3.45855	0.847113
SeqId_8963_8	-0.170295	0.147524
SeqId_8974_172	-1.42725	-0.76937
SeqId_8980_19	-0.18515	-0.173985
SeqId_8998_15	0.102917	0.0615236
SeqId_9005_16	0.772142	-0.00146152
SeqId_9015_1	-0.0500004	0.0625106
SeqId_9076_25	0.114894	0.37854
SeqId_9097_5	-0.150402	-0.203932
SeqId_9116_28	-0.00768475	-0.132176
SeqId_9168_31	0.157371	0.148654
SeqId_9183_7	-0.228544	-0.493294
SeqId_9199_6	0.244847	-0.037267
SeqId_9212_22	0.491348	0.240736
SeqId_9216_100	0.584911	0.397317
SeqId_9234_8	-1.03059	0.312899
SeqId_9241_40	0.134235	-0.106137
SeqId_9255_5	-0.0289961	-0.154864
SeqId_9265_10	0.0102454	-0.0511357
SeqId_9266_1	0.492473	0.754465
SeqId_9296_15	-0.64426	0.156533
SeqId_9297_12	0.155796	-0.178369
SeqId_9348_1	-0.503619	0.288395
SeqId_9370_69	-0.345812	-0.406333
SeqId_9380_2	-0.0198949	0.105686
SeqId_9386_42	-0.0798007	-0.116804
SeqId_9459_7	0.704109	0.31833
SeqId_9474_22	-0.0515718	0.111197
SeqId_9484_75	-0.781278	-0.112627
SeqId_9486_13	-0.0574918	-0.0238993
SeqId_9543_131	0.0170733	0.195686
SeqId_9550_153	0.179975	0.128809
SeqId_9578_263	0.273502	-0.00577186
SeqId_9580_5	-0.174629	-0.378451
SeqId_9759_13	-0.0525003	0.0501518
SeqId_9773_15	0.391229	0.142275
SeqId_9790_28	0.259021	-0.150878
SeqId_9793_145	-1.51243	-0.217723
SeqId_9840_2	0.0395772	0.0216332
SeqId_9883_29	-0.283656	-0.0115319
SeqId_9900_36	0.015055	0.0146305
SeqId_9910_9	-0.237718	0.229993
SeqId_9928_125	-0.020705	0.0190758
SeqId_9950_229	0.211327	0.0175608
SeqId_9957_9	0.00606153	-0.185357
SeqId_9984_12	-0.141255	-0.0702958
SeqId_9986_14	0.217545	0.056048

## Sheet: Tanaka's PAC with ARIC weights
	ARIC weights at Visit 2	ARIC weights at Visit 5
Intercept	44.8108	109.793
SeqId_11102_22	-0.0956606	0.455819
SeqId_11104_13	0.0830499	-0.0378589
SeqId_13093_6	-0.16578	-0.276572
SeqId_13101_60	1.06696	0.650444
SeqId_13118_5	1.34836	1.52085
SeqId_13124_20	-0.748145	-0.344391
SeqId_14123_34	0.192358	0.811111
SeqId_14128_121	0.112099	0.229221
SeqId_14153_8	-0.306349	-1.32574
SeqId_2475_1	-0.566362	-0.842289
SeqId_2516_57	-1.25179	-0.714504
SeqId_2571_12	-0.63953	0.0119261
SeqId_2585_2	-0.784581	-0.151428
SeqId_2677_1	-0.735122	-3.92612
SeqId_2741_22	0.335262	-0.0409544
SeqId_2765_4	0.37643	0.724578
SeqId_2813_11	-2.29869	-1.20207
SeqId_2819_23	-0.175837	-1.5024
SeqId_2826_53	-0.107484	-0.377806
SeqId_2985_35	0.146391	-0.00109902
SeqId_3032_11	0.848645	0.0826798
SeqId_3035_80	-0.338999	-0.480799
SeqId_3045_72	4.17166	2.39552
SeqId_3168_8	2.05353	1.10368
SeqId_3220_40	-0.341449	-0.162919
SeqId_3221_54	-0.940792	-0.206497
SeqId_3293_2	-0.106325	0.2314
SeqId_3323_37	0.0907529	0.602245
SeqId_3329_14	0.00438205	0.092697
SeqId_3364_76	-0.913179	0.221692
SeqId_3378_49	-1.59965	-0.472814
SeqId_3396_54	0.449588	0.146654
SeqId_3438_10	-0.0825666	-0.794183
SeqId_3461_58	-0.423811	-0.546437
SeqId_3505_6	-2.47784	-1.78929
SeqId_3600_2	0.326982	0.226196
SeqId_3607_71	1.24375	0.91874
SeqId_4141_79	0.417523	0.218951
SeqId_4145_58	-0.993049	0.199604
SeqId_4155_3	0.000885628	0.177816
SeqId_4328_2	-0.413464	-0.460505
SeqId_4374_45	1.55619	0.60275
SeqId_4437_56	-0.251267	-0.316808
SeqId_4471_50	0.24234	0.0352236
SeqId_4496_60	1.07437	0.775876
SeqId_4541_49	-2.10756	-1.3938
SeqId_4542_24	-0.156595	-0.0555646
SeqId_4801_13	-0.890224	-0.325408
SeqId_4831_4	-1.36438	0.680989
SeqId_4867_15	-0.0300097	0.0288148
SeqId_4913_78	0.443571	0.0189307
SeqId_4917_62	0.961595	0.402863
SeqId_4979_34	1.57826	0.528211
SeqId_5061_27	0.112645	-0.0733255
SeqId_5116_62	-1.08425	-0.406251
SeqId_5392_73	0.621188	0.0848721
SeqId_5508_62	0.167879	0.303454
SeqId_5509_7	-0.321135	0.344156
SeqId_7638_30	-0.0916491	-0.713356
SeqId_7655_11	0.338441	0.364313
SeqId_8464_31	0.800436	0.659683
SeqId_8468_19	0.657395	0.050334
SeqId_9171_11	0.457522	0.351162
SeqId_9187_2	-0.429402	-1.45477
SeqId_9191_8	-0.11959	0.24975
SeqId_9212_22	0.701052	0.575075
SeqId_9213_24	-0.063348	-0.132889
SeqId_9216_100	1.05591	0.868376
